# Supplementary material for: Dietary Catalase Supplementation Alleviates Deoxynivalenol-Induced Oxidative Stress and Gut Microbiota Dysbiosis in Broiler Chickens
Source: Toxins (Basel). 2022 Nov 28;14(12):830. doi: 10.3390/toxins14120830 (PMC9784562; doi:10.3390/toxins14120830)
Supplement: Supplementary file 1 [file toxins-14-00830-s001.zip]

Archive with 1 entries (1 files):
- toxins-1953130-supplementary.pdf
